# Supplementary material for: High Prevalence of Tick-Borne Zoonotic Rickettsia slovaca in Ticks from Wild Boars, Northeastern Italy
Source: Animals (Basel). 2022 Apr 8;12(8):967. doi: 10.3390/ani12080967 (PMC9025954; doi:10.3390/ani12080967)
Supplement: Supplementary file 1 [file animals-12-00967-s001.zip]

Archive with 1 entries (1 files):
- animals-1633007-supplementary.xlsx
