# Supplementary material for: High Prevalence of Tick-Borne Zoonotic Rickettsia slovaca in Ticks from Wild Boars, Northeastern Italy
Source: Animals (Basel). 2022 Apr 8;12(8):967. doi: 10.3390/ani12080967 (PMC9025954; doi:10.3390/ani12080967)
Supplement: Supplementary file 1 [file animals-12-00967-s001.zip › animals-1633007-supplementary.xlsx]

## Sheet: Foglio1_%
Sample ID	Tick Species	Source	Gene	Genbank accession nr	Gene	Genbank accession nr	Final species identification
DM_7	Dermacentor marginatus	Wild boar	gltA	OM752204	ompB	OM752259	R. slovaca
DM_16	Dermacentor marginatus	Wild boar	gltA	OM752205	ompB	OM752260	R. slovaca
DM_17	Dermacentor marginatus	Wild boar	gltA	OM752206	ompB	OM752261	R. slovaca
IR_23	Ixodes ricinus	Dragging	gltA	-	ompB	OM752262	R. monacensis
IR_26	Ixodes ricinus	Dragging	gltA	-	ompB	OM752263	R. monacensis
DM_40	Dermacentor marginatus	Wild boar	gltA	OM752207	ompB	OM752264	R. slovaca
DM_41	Dermacentor marginatus	Wild boar	gltA	OM752208	ompB	OM752265	R. slovaca				i
DM_42	Dermacentor marginatus	Wild boar	gltA	-	ompB	OM752266	Ricketssia spp.
DM_47	Dermacentor marginatus	Wild boar	gltA	OM752209	ompB	OM752267	R. slovaca
DM_50	Dermacentor marginatus	Wild boar	gltA	OM752210	ompB	OM752268	R. slovaca
DM_53	Dermacentor marginatus	Wild boar	gltA	OM752211	ompB	OM752269	R. slovaca
DM_54	Dermacentor marginatus	Wild boar	gltA	OM752212	ompB	OM752270	R. slovaca
DM_62	Dermacentor marginatus	Wild boar	gltA	OM752213	ompB	OM752271	R. slovaca
DM_64	Dermacentor marginatus	Wild boar	gltA	-	ompB	OM752272	Ricketssia spp.
DM_67	Dermacentor marginatus	Wild boar	gltA	OM752214	ompB	OM752273	R. slovaca
DM_68	Dermacentor marginatus	Wild boar	gltA	OM752215	ompB	OM752274	R. slovaca
DM_70	Dermacentor marginatus	Wild boar	gltA	OM752216	ompB	OM752275	R. slovaca
DM_83	Dermacentor marginatus	Wild boar	gltA	OM752217	ompB	OM752276	R. slovaca
DM_90	Dermacentor marginatus	Wild boar	gltA	OM752218	ompB	OM752277	R. slovaca
DM_92	Dermacentor marginatus	Wild boar	gltA	OM752219	ompB	OM752278	R. slovaca
DM_108	Dermacentor marginatus	Wild boar	gltA	OM752220	ompB	OM752279	R. slovaca
DM_113	Dermacentor marginatus	Wild boar	gltA	OM752221	ompB	OM752280	R. slovaca
DM_124	Dermacentor marginatus	Wild boar	gltA	OM752222	ompB	OM752281	R. slovaca
DM_131	Dermacentor marginatus	Wild boar	gltA	OM752223	ompB	OM752282	R. slovaca
DM_132	Dermacentor marginatus	Wild boar	gltA	OM752224	ompB	OM752283	R. slovaca
DM_133	Dermacentor marginatus	Wild boar	gltA	OM752225	ompB	OM752284	R. slovaca
DM_144	Dermacentor marginatus	Wild boar	gltA	OM752226	ompB	-	R. slovaca
DM_156	Dermacentor marginatus	Wild boar	gltA	-	ompB	OM752285	Ricketssia spp.
IR_160	Ixodes ricinus	Dragging	gltA	OM752227	ompB	-	R. helvetica
IR_161	Ixodes ricinus	Dragging	gltA	-	ompB	OM752287	R. helvetica
DM_165	Dermacentor marginatus	Wild boar	gltA	OM752228	ompB	-	R. slovaca
DM_167	Dermacentor marginatus	Wild boar	gltA	OM752229	ompB	OM752288	R. slovaca
DM_168	Dermacentor marginatus	Wild boar	gltA	OM752230	ompB	OM752289	R. slovaca
DM_169	Dermacentor marginatus	Wild boar	gltA	OM752231	ompB	OM752290	R. slovaca
DM_170	Dermacentor marginatus	Wild boar	gltA	OM752232	ompB	OM752291	R. slovaca
DM_171	Dermacentor marginatus	Wild boar	gltA	-	ompB	OM752292	Ricketssia spp.
DM_173	Dermacentor marginatus	Wild boar	gltA	OM752233	ompB	OM752293	R. slovaca
DM_175	Dermacentor marginatus	Wild boar	gltA	OM752234	ompB	OM752294	R. slovaca
IR_176	Ixodes ricinus	Wild boar	gltA	OM752235	ompB	-	R. monacensis
DM_178	Dermacentor marginatus	Wild boar	gltA	OM752236	ompB	-	R. slovaca
DM_179	Dermacentor marginatus	Wild boar	gltA	OM752237	ompB	OM752295	R. slovaca
DM_181	Dermacentor marginatus	Wild boar	gltA	OM752238	ompB	OM752296	R. slovaca
DM_191	Dermacentor marginatus	Wild boar	gltA	OM752239	ompB	OM752297	R. slovaca
IR_215	Ixodes ricinus	Dragging	gltA	OM752240	ompB	OM752298	R. monacensis
IR_226	Ixodes ricinus	Dragging	gltA	OM752241	ompB	OM752299	R. monacensis
IR_227	Ixodes ricinus	Dragging	gltA	OM752242	ompB	-	R. monacensis
IR_229	Ixodes ricinus	Dragging	gltA		ompB	OM752300	R. monacensis
IR_231	Ixodes ricinus	Dragging	gltA	OM752243	ompB	-	R. monacensis
ZPC_133A	Dermacentor marginatus	Wild boar	gltA	OM752244	ompB	-	R. slovaca
ZPC_133B	Dermacentor marginatus	Wild boar	gltA	OM752245	ompB	-	R. slovaca
ZPC_133C	Dermacentor marginatus	Wild boar	gltA	OM752246	ompB	-	R. slovaca
ZPC_133D	Dermacentor marginatus	Wild boar	gltA	OM752247	ompB	-	R. slovaca
ZPC_135	Dermacentor marginatus	Wild boar	gltA	OM752248	ompB	-	R. slovaca
ZPC_137	Ixodes ricinus	Wild boar	gltA	OM752249	ompB	-	R. slovaca
ZPC_139A	Dermacentor marginatus	Wild boar	gltA	OM752250	ompB	-	R. slovaca
ZPC_139B	Dermacentor marginatus	Wild boar	gltA	OM752251	ompB	-	R. slovaca
ZPC_139C	Dermacentor marginatus	Wild boar	gltA	OM752252	ompB	-	R. slovaca
ZPC_147A	Dermacentor marginatus	Wild boar	gltA	OM752253	ompB	-	R. helvetica
ZPC_147D	Dermacentor marginatus	Wild boar	gltA	OM752254	ompB	-	R. slovaca
ZPC_166	Dermacentor marginatus	Wild boar	gltA	OM752255	ompB	-	R. slovaca
ZPC_172	Dermacentor marginatus	Wild boar	gltA	OM752256	ompB	-	R. helvetica
ZPC_176	Ixodes ricinus	Wild boar	gltA	OM752257	ompB	-	R. slovaca
ZPC_200	Dermacentor marginatus	Wild boar	gltA	OM752258	ompB	-	R. slovaca

## Sheet: Foglio1
Accesion number	Gene	Sample ID	Tick Species	Source	Rickettsia spp.
OM752204	gltA	DM_7	Dermacentor marginatus	Wild boar	R. slovaca
OM752205	gltA	DM_16	Dermacentor marginatus	Wild boar	R. slovaca
OM752206	gltA	DM_17	Dermacentor marginatus	Wild boar	R. slovaca
OM752207	gltA	DM_40	Dermacentor marginatus	Wild boar	R. slovaca
OM752208	gltA	DM_41	Dermacentor marginatus	Wild boar	R. slovaca
OM752209	gltA	DM_47	Dermacentor marginatus	Wild boar	R. slovaca
OM752210	gltA	DM_50	Dermacentor marginatus	Wild boar	R. slovaca
OM752211	gltA	DM_53	Dermacentor marginatus	Wild boar	R. slovaca
OM752212	gltA	DM_54	Dermacentor marginatus	Wild boar	R. slovaca
OM752213	gltA	DM_62	Dermacentor marginatus	Wild boar	R. slovaca
OM752214	gltA	DM_67	Dermacentor marginatus	Wild boar	R. slovaca
OM752215	gltA	DM_68	Dermacentor marginatus	Wild boar	R. slovaca
OM752216	gltA	DM_70	Dermacentor marginatus	Wild boar	R. slovaca
OM752217	gltA	DM_83	Dermacentor marginatus	Wild boar	R. slovaca
OM752218	gltA	DM_90	Dermacentor marginatus	Wild boar	R. slovaca
OM752219	gltA	DM_92	Dermacentor marginatus	Wild boar	R. slovaca
OM752220	gltA	DM_108	Dermacentor marginatus	Wild boar	R. slovaca
OM752221	gltA	DM_113	Dermacentor marginatus	Wild boar	R. slovaca
OM752222	gltA	DM_124	Dermacentor marginatus	Wild boar	R. slovaca
OM752223	gltA	DM_131	Dermacentor marginatus	Wild boar	R. slovaca
OM752224	gltA	DM_132	Dermacentor marginatus	Wild boar	R. slovaca
OM752225	gltA	DM_133	Dermacentor marginatus	Wild boar	R. slovaca
OM752226	gltA	DM_144	Dermacentor marginatus	Wild boar	R. slovaca
OM752227	gltA	IR_160	Ixodes ricinus	Dragging	R. helvetica
OM752228	gltA	DM_165	Dermacentor marginatus	Wild boar	R. slovaca
OM752229	gltA	DM_167	Dermacentor marginatus	Wild boar	R. slovaca
OM752230	gltA	DM_168	Dermacentor marginatus	Wild boar	R. slovaca
OM752231	gltA	DM_169	Dermacentor marginatus	Wild boar	R. slovaca
OM752232	gltA	DM_170	Dermacentor marginatus	Wild boar	R. slovaca
OM752233	gltA	DM_173	Dermacentor marginatus	Wild boar	R. slovaca
OM752234	gltA	DM_175	Dermacentor marginatus	Wild boar	R. slovaca
OM752235	gltA	IR_176	Ixodes ricinus	Wild boar	R monancensis
OM752236	gltA	DM_178	Dermacentor marginatus	Wild boar	R. slovaca
OM752237	gltA	DM_179	Dermacentor marginatus	Wild boar	R. slovaca
OM752238	gltA	DM_181	Dermacentor marginatus	Wild boar	R. slovaca
OM752239	gltA	DM_191	Dermacentor marginatus	Wild boar	R. slovaca
OM752240	gltA	IR_215	Ixodes ricinus	Dragging	R monancensis
OM752241	gltA	IR_226	Ixodes ricinus	Dragging	R monancensis
OM752242	gltA	IR_227	Ixodes ricinus	Dragging	R monancensis
OM752243	gltA	IR_231	Ixodes ricinus	Dragging	R monancensis
OM752244	gltA	ZPC_133A	Dermacentor marginatus	Wild boar	R. slovaca
OM752245	gltA	ZPC_133B	Dermacentor marginatus	Wild boar	R. slovaca
OM752246	gltA	ZPC_133C	Dermacentor marginatus	Wild boar	R. slovaca
OM752247	gltA	ZPC_133D	Dermacentor marginatus	Wild boar	R. slovaca
OM752248	gltA	ZPC_135	Dermacentor marginatus	Wild boar	R. slovaca
OM752249	gltA	ZPC_137	Ixodes ricinus	Wild boar	R. slovaca
OM752250	gltA	ZPC_139A	Dermacentor marginatus	Wild boar	R. slovaca
OM752251	gltA	ZPC_139B	Dermacentor marginatus	Wild boar	R. slovaca
OM752252	gltA	ZPC_139C	Dermacentor marginatus	Wild boar	R. slovaca
OM752253	gltA	ZPC_147A	Dermacentor marginatus	Wild boar	R. helvetica
OM752254	gltA	ZPC_147D	Dermacentor marginatus	Wild boar	R. slovaca
OM752255	gltA	ZPC_166	Dermacentor marginatus	Wild boar	R. slovaca
OM752256	gltA	ZPC_172	Dermacentor marginatus	Wild boar	R. helvetica
OM752257	gltA	ZPC_176	Ixodes ricinus	Wild boar	R. slovaca
OM752258	gltA	ZPC_200	Dermacentor marginatus	Wild boar	R. slovaca
OM752259	ompB	DM_7	Dermacentor marginatus	Wild boar	R. slovaca
OM752260	ompB	DM_16	Dermacentor marginatus	Wild boar	R. slovaca
OM752261	ompB	DM_17	Dermacentor marginatus	Wild boar	R. slovaca
OM752262	ompB	IR_23	Ixodes ricinus	Dragging	R monancensis
OM752263	ompB	IR_26	Ixodes ricinus	Dragging	R monancensis
OM752264	ompB	DM_40	Dermacentor marginatus	Wild boar	R. slovaca
OM752265	ompB	DM_41	Dermacentor marginatus	Wild boar	R. slovaca
OM752266	ompB	DM_42	Dermacentor marginatus	Wild boar	Rickettsia spp.
OM752267	ompB	DM_47	Dermacentor marginatus	Wild boar	R. slovaca
OM752268	ompB	DM_50	Dermacentor marginatus	Wild boar	R. slovaca
OM752269	ompB	DM_53	Dermacentor marginatus	Wild boar	R. slovaca
OM752270	ompB	DM_54	Dermacentor marginatus	Wild boar	R. slovaca
OM752271	ompB	DM_62	Dermacentor marginatus	Wild boar	R. slovaca
OM752272	ompB	DM_64	Dermacentor marginatus	Wild boar	Rickettsia spp.
OM752273	ompB	DM_67	Dermacentor marginatus	Wild boar	R. slovaca
OM752274	ompB	DM_68	Dermacentor marginatus	Wild boar	R. slovaca
OM752275	ompB	DM_70	Dermacentor marginatus	Wild boar	R. slovaca
OM752276	ompB	DM_83	Dermacentor marginatus	Wild boar	R. slovaca
OM752277	ompB	DM_90	Dermacentor marginatus	Wild boar	R. slovaca
OM752278	ompB	DM_92	Dermacentor marginatus	Wild boar	R. slovaca
OM752279	ompB	DM_108	Dermacentor marginatus	Wild boar	R. slovaca
OM752280	ompB	DM_113	Dermacentor marginatus	Wild boar	R. slovaca
OM752281	ompB	DM_124	Dermacentor marginatus	Wild boar	R. slovaca
OM752282	ompB	DM_131	Dermacentor marginatus	Wild boar	R. slovaca
OM752283	ompB	DM_132	Dermacentor marginatus	Wild boar	R. slovaca
OM752284	ompB	DM_133	Dermacentor marginatus	Wild boar	R. slovaca
OM752285	ompB	DM_156	Dermacentor marginatus	Wild boar	Rickettsia spp.
OM752286	ompB	IR_160	Ixodes ricinus	Dragging	R. helvetica
OM752287	ompB	IR_161	Ixodes ricinus	Dragging	R. helvetica
OM752288	ompB	DM_167	Dermacentor marginatus	Wild boar	R. slovaca
OM752289	ompB	DM_168	Dermacentor marginatus	Wild boar	R. slovaca
OM752290	ompB	DM_169	Dermacentor marginatus	Wild boar	R. slovaca
OM752291	ompB	DM_170	Dermacentor marginatus	Wild boar	R. slovaca
OM752292	ompB	DM_171	Dermacentor marginatus	Wild boar	Rickettsia spp.
OM752293	ompB	DM_173	Dermacentor marginatus	Wild boar	R. slovaca
OM752294	ompB	DM_175	Dermacentor marginatus	Wild boar	R. slovaca
OM752295	ompB	DM_179	Dermacentor marginatus	Wild boar	R. slovaca
OM752296	ompB	DM_181	Dermacentor marginatus	Wild boar	R. slovaca
OM752297	ompB	DM_191	Dermacentor marginatus	Wild boar	R. slovaca
OM752298	ompB	IR_215	Ixodes ricinus	Dragging	R. monacensis
OM752299	ompB	IR_226	Ixodes ricinus	Dragging	R. monacensis
OM752300	ompB	IR_229	Ixodes ricinus	Dragging	R monancensis
